# Supplementary material for: Understanding the Molecule-Electrode Interface for Molecular Spintronic Devices: A Computational and Experimental Study
Source: Molecules. 2018 Jun 13;23(6):1441. doi: 10.3390/molecules23061441 (PMC6100063; doi:10.3390/molecules23061441)
Supplement: Supplementary file 1 [file molecules-23-01441-s001.zip]

Archive with 1 entries (1 files):
- molecules-297482-SI.pdf
